# Supplementary material for: Thermal Compensation of Low-Cost MEMS Accelerometers for Tilt Measurements
Source: Sensors (Basel). 2018 Aug 2;18(8):2536. doi: 10.3390/s18082536 (PMC6111670; doi:10.3390/s18082536)
Supplement: Supplementary file 1 [file sensors-18-02536-s001.zip]

Archive with 2 entries (2 files):
- Supplementary A.txt
- Supplementary B.txt
