# Supplementary material for: Thermal Compensation of Low-Cost MEMS Accelerometers for Tilt Measurements
Source: Sensors (Basel). 2018 Aug 2;18(8):2536. doi: 10.3390/s18082536 (PMC6111670; doi:10.3390/s18082536)
Supplement: Supplementary file 1 [file sensors-18-02536-s001.zip › Supplementary A.txt]

//Lybraries import
#include <Wire.h>
#include <math.h>

// Variables declariation
byte OUT_X_L_A        = 0B00101000; 
byte OUT_X_H_A        = 0B00101001;
byte OUT_Y_L_A        = 0B00101010;
byte OUT_Y_H_A        = 0B00101011;
byte OUT_Z_L_A        = 0B00101100;
byte OUT_Z_H_A        = 0B00101101;
byte OUT_TEMP_L_XM    = 0B00000101;
byte OUT_TEMP_H_XM    = 0B00000110;
byte CTRL_REG1_XM     = 0B00100000; 
byte CTRL_REG2_XM     = 0B00100001; 
byte CTRL_REG5_XM     = 0B00100100;  
byte Read             = 0B00000001; 
byte Write            = 0B00000000; 
byte Address_XM       = 0b00111010;
byte X_L_A;
byte X_H_A;
byte Y_L_A;
byte Y_H_A;
byte Z_L_A;
byte Z_H_A;
byte Temp_L;
byte Temp_H;

int Xrawint;
int Yrawint;
int Zrawint;
int temp;
int EnTxPin = 2;
int X_AXIS_A;
int Y_AXIS_A;
int Z_AXIS_A;

float prevTemp = 0.0 ;
float tempInt;
float R = 0.01;  //Kalman Noise covariance
float Q = 1e-8;  //Kalman Process covariance
float PcT = 0.0;
float GT = 0.0;
float PT = 1.0;
float XpT = 0.0;
float ZpT = 0.0;
float tempKalman = 0.0;
float Pcx = 0.0;
float Gx = 0.0;
float Px = 1.0;
float Xpx = 0.0;
float Zpx = 0.0;
float Xraw = 0.0;
float Pcy = 0.0;
float Gy = 0.0;
float Py = 1.0;
float Xpy = 0.0;
float Zpy = 0.0;
float Yraw = 0.0;
float Pcz = 0.0;
float Gz = 0.0;
float Pz = 1.0;
float Xpz = 0.0;
float Zpz = 0.0;
float Zraw = 0.0;

void setup()
 {
	Serial.begin(115200);
	Wire.begin();
	pinMode(LED_BUILTIN, OUTPUT);
	pinMode (EnTxPin, OUTPUT);
  
	WriteRegister_XM(CTRL_REG1_XM, 0B01100111); //Setting 100 Hz refresh rate
	WriteRegister_XM(CTRL_REG2_XM, 0B11000000); //Setting 50 Hz anti-aliasing filter
	WriteRegister_XM(CTRL_REG5_XM, 0B10011000); //Enabling temperature sensor
 }

void loop()
 {
	for (int i= 0; i<100; i++) //Print a value after 100 Kalman loop cycle
	 {
		digitalWrite(LED_BUILTIN, HIGH); //Turn the LED on 
          
		//Read accelerometer registers and temperature sensor
        X_L_A  = ReadRegister_XM(OUT_X_L_A);
        X_H_A  = ReadRegister_XM(OUT_X_H_A);
        Y_L_A  = ReadRegister_XM(OUT_Y_L_A);
        Y_H_A  = ReadRegister_XM(OUT_Y_H_A);
        Z_L_A  = ReadRegister_XM(OUT_Z_L_A);
        Z_H_A  = ReadRegister_XM(OUT_Z_H_A);
        Temp_L = ReadRegister_XM(OUT_TEMP_L_XM);
        Temp_H = ReadRegister_XM(OUT_TEMP_H_XM);
        X_AXIS_A = X_H_A <<8 | X_L_A;
        Y_AXIS_A = Y_H_A <<8 | Y_L_A;
        Z_AXIS_A = Z_H_A <<8 | Z_L_A;
        temp = Temp_H << 8| Temp_L;
        tempInt =   21.00+(((float)temp)/8);  //Convert raw temperature in °C  
          
        //Kalman filter of X raw data
        Pcx = Px + Q;
        Gx = Pcx/(Pcx + R );    
        Px = (1-Gx)*Pcx;
        Xpx = Xraw;
        Zpx = Xpx;
        Xraw = Gx*(X_AXIS_A-Zpx)+Xpx;
          
        //Kalman filter of Y raw data
        Pcy = Py + Q;
        Gy = Pcy/(Pcy + R);   
        Py = (1-Gy)*Pcy;
        Xpy = Yraw;
        Zpy = Xpy;
        Yraw = Gy*(Y_AXIS_A-Zpy)+Xpy;
          
        //Kalman filter of Z raw data
        Pcz = Pz + Q;
        Gz = Pcz/(Pcz + R);     
        Pz = (1-Gz)*Pcz;
        Xpz = Zraw;
        Zpz = Xpz;
        Zraw = Gz*(Z_AXIS_A-Zpz)+Xpz;
          
        //Kalman filter of temperature data
        PcT = PT + Q;
        GT = PcT/(PcT + R);     
        PT = (1-GT)*PcT;
        XpT = tempKalman;
        ZpT = XpT;
        tempKalman = GT*(tempInt-ZpT)+XpT;
        digitalWrite(LED_BUILTIN, LOW); //Turn the LED off  
	 }
  
    //Convert filtered data in "int" data
    Xrawint=(int)Xraw;
    Yrawint=(int)Yraw;
    Zrawint=(int)Zraw;
  
    //Print data to Serial monitor
    Serial.print(tempKalman);
    Serial.print(", ");
    Serial.print(Xraw);
    Serial.print(", ");
    Serial.print(Yraw);
    Serial.print(", ");
    Serial.println(Zraw);
    Serial.flush();
 }
 
//Read accelerometer registers and temperature sensor
byte ReadRegister_XM(int Register)
 {
	byte result = 0;
	Wire.beginTransmission((Address_XM | Write) >>1);
	Wire.write(Register);
	Wire.endTransmission (0);

	Wire.requestFrom((Address_XM | Read) >>1, 1);
	while( Wire.available() == 0);
	result = Wire.read();
	Wire.endTransmission();
	return(result);
 }

//Write setting parameters in the accelerometer registers
void WriteRegister_XM(byte Register, byte Value)
 {
	Wire.beginTransmission((Address_XM | Write) >>1);
	Wire.write(Register);
	Wire.write(Value);
	Wire.endTransmission();
 }
