# Supplementary material for: Thermal Compensation of Low-Cost MEMS Accelerometers for Tilt Measurements
Source: Sensors (Basel). 2018 Aug 2;18(8):2536. doi: 10.3390/s18082536 (PMC6111670; doi:10.3390/s18082536)
Supplement: Supplementary file 1 [file sensors-18-02536-s001.zip › Supplementary B.txt]

//Variables declaration
int cold = 7; // Arduino pin connected to IN2 of L298
int i=0;
int hot = 6; // Arduino pin connected to IN1 of L298
int cycle = 0;
int enable = 9; // Arduino pin connected to ENA of L298
int Bcoefficient = 3950; // B coefficient for temperature reading [K]
int temperaturenominal = 25; // [°C]
int sensorValue;
int sensorValue1;
int PWM;
float Kp = 350; 
float error;
float Output;
float Input;
float ITerm;
float setpoint = -12; // Setting minimun temperature 
float endpoint = 50;  // Setting maximum temperature
float prevTempint = 0.0;
float prevTempext = 0.0;
float prevresistor = 0.0;
float prevresistor1 = 0.0;
float thermistornominal = 100000.0;
float volt;
float resistor;
float mediaresistor;
float tempint;
float volt1;
float resistor1;
float mediaresistor1;
float tempext;
float mediatempint;
float mediatempext;

void setup ()
 {
	Serial.begin (115200);
	pinMode (cold, OUTPUT); 
	pinMode (hot, OUTPUT); 
	pinMode (enable, OUTPUT); 
	digitalWrite(enable, HIGH);
 }
  
void loop ()
 {
	sensorValue  = analogRead(A0); // Internal temperature sensor reading
	sensorValue1 = analogRead(A1); // External temperature sensor reading
   
	// Internal thermistor resistance calculation
	volt = sensorValue*0.0048828125;
	resistor = ((5 * 98600) / volt) - 98600; 
	mediaresistor = (resistor + prevresistor)/2;
	prevresistor = resistor;
   
	// Temperature calculation 
	tempint = mediaresistor / thermistornominal;      // (R/Ro)
	tempint = log(tempint);                           // ln (R/Ro)
	tempint /= Bcoefficient;                          // 1/B * ln(R/Ro)
	tempint += 1.0 / (temperaturenominal + 273.15);   // + (1/To)
	tempint = 1.0 / tempint;                          
	tempint -= 273.15;                                // Convert in °C
  
	// External thermistor resistance calculation
	volt1 = sensorValue1*0.0048828125; 
	resistor1 = ((5*98300)/volt1)-98300;
	mediaresistor1 = (resistor1+prevresistor1)/2;
	prevresistor1 = resistor1;
      
	// Temperature calculation
	tempext = mediaresistor1 / thermistornominal;     // (R/Ro)
	tempext = log(tempext);                           // ln(R/Ro)
	tempext /= Bcoefficient;                          // 1/B * ln(R/Ro)
	tempext += 1.0 / (temperaturenominal + 273.15);   // + (1/To)
	tempext = 1.0 / tempext;                          
	tempext -= 273.15;                                // Convert in °C
   
	mediatempint = (tempint + prevTempint)/2; // Internal temperature average
	prevTempint = tempint;
	mediatempext = (tempext + prevTempext)/2; // External temperature average
	prevTempext = tempext;

	// Warming cycle
	if(cycle == 0) 
      {
        if(setpoint <= (tempext))
              error =(mediatempint)-setpoint; 
        if (setpoint >= (mediatempext))
              error = setpoint-(mediatempint);
       Output = Kp * error; // PWM calculation 
       if(Output > 255) // PWM map
          Output = 255; 
       if(Output < 0)
          Output = 0;
       PWM = int(Output); // Convert PWM in "int"
       if ((int (tempext))>= setpoint)
       {
         analogWrite(cold,PWM);
         digitalWrite(hot,LOW);
       }
       else 
       {
         digitalWrite(cold,LOW);
         analogWrite(hot,PWM/2); // Warming power modulation
       } 
      if(setpoint >= endpoint)
       {
         cycle = 1; // Stop warming cycle 
       } 
      if(i > 15000) // Step time control
      {
       i=0; //Reset time
       setpoint = setpoint + 2; // Increase chamber temperature of two °C
      }
      i++;
     }   
    
	// Cooling cycle
	if(cycle == 1) 
     {
      if (endpoint < (tempext))
      error =(mediatempint)- endpoint; 
      if (endpoint > (mediatempext))
      error =endpoint - (mediatempint);
      Output = Kp * error; // PWM calculation
      if (Output > 255) // PWM map
      Output = 255;
      if (Output < 0)
          Output = 0;
      PWM = int(Output); // Convert PWM in "int"
      if((int(tempext)) < endpoint)
       {
        digitalWrite(hot, PWM/2); // Warming power modulation
        analogWrite (cold, LOW);
       }
      else 
      { 
        analogWrite (hot ,LOW);
        digitalWrite(cold, PWM);
      } 
      if(setpoint >= endpoint)
         cycle = 1;  
      if(i > 15000)
       {
        i = 0;
        endpoint = endpoint - 2; // Decrease temperature chamber of two °C
       }
       i++;
      }

	if(endpoint <= -12)  // Stop cooling cycle
      {
       analogWrite(hot, LOW); // Turn off the chamber
       analogWrite(cold, LOW);
       delay(1200000); // Time of pause   
      }
 
	Serial.print(mediatempint); // Data Serial print
	Serial.print(" , ");
	Serial.print(mediatempext);
	Serial.print(" , ");
	Serial.print(i);
	Serial.print(" , ");
	Serial.print(setpoint);
	Serial.print(" , ");
	Serial.print(endpoint);
	Serial.print(" , ");
	Serial.println(mediaresistor);
 }
